# Supplementary material for: G4SNVHunter: An R/Bioconductor Package for Evaluating SNV-Induced Disruption of G-Quadruplex Structures Leveraging the G4Hunter Algorithm
Source: PLoS Comput Biol. 2025 Aug 18;21(8):e1013368. doi: 10.1371/journal.pcbi.1013368 (PMC12373273; doi:10.1371/journal.pcbi.1013368)
Supplement: S1 Table — (S1_Table.XLSX) [file pcbi.1013368.s005.xlsx]

## Sheet: Sheet1
G4								Ancestral Variant							Mutant Sequence
Seqnames	Start	End	Width	Strand	G4Hunter score	G4Hunter max score	G4 sequence	Variant start	Variant end	Variant width	Variant ref	Variant alt	Neandertal	Denisovan	Mut G4 sequence	Mut G4 sequence (Annotation)	Mut G4 max score	G4 score diff
chr1	2806066	2806101	36	+	1.22	1.6	GGTAGGCCGCTGGGGCTCAGGGGGACAGGCTGGCTG	2806088	2806088	1	G	T	match	mismatch	GGTAGGCCGCTGGGGCTCAGGGTGACAGGCTGGCTG	GGTAGGCCGCTGGGGCTCAGGG[G>T]GACAGGCTGGCTG	1.2	-0.4
chr1	2968971	2968993	23	+	1.65	1.52	GTGTTGGGCGGGGAGGTTTCGGG	2968983	2968983	1	G	C	match	mismatch	GTGTTGGGCGGGCAGGTTTCGGG	GTGTTGGGCGGG[G>C]AGGTTTCGGG	1.2	-0.32
chr1	13840709	13840732	24	+	1.62	1.56	GGGCGGGGTTCCAAGGGGAGAGAG	13840725	13840725	1	G	A	match	mismatch	GGGCGGGGTTCCAAGGAGAGAGAG	GGGCGGGGTTCCAAGG[G>A]GAGAGAG	1.12	-0.44
chr1	26991544	26991568	25	+	1.52	1.52	GGTTGGGGGATTTGGTGGTGAGAGG	26991551	26991551	1	G	A	mismatch	match	GGTTGGGAGATTTGGTGGTGAGAGG	GGTTGGG[G>A]GATTTGGTGGTGAGAGG	1.12	-0.4
chr1	46749772	46749798	27	+	1.63	1.6	GGTAGGGGTATAAGAGGCTGGAAGGGG	46749777	46749777	1	G	A	match	match	GGTAGAGGTATAAGAGGCTGGAAGGGG	GGTAG[G>A]GGTATAAGAGGCTGGAAGGGG	1.16	-0.44
chr1	57024780	57024807	28	+	1.5	1.6	GGTTGGAGTAGTGAGGGGGTAGGGTGAG	57024795	57024795	1	G	C	match	mismatch	GGTTGGAGTAGTGAGCGGGTAGGGTGAG	GGTTGGAGTAGTGAG[G>C]GGGTAGGGTGAG	1.16	-0.44
chr1	118246868	118246891	24	+	1.58	1.52	GGGTAGAACATATGGAGGGAGGGG	118246889	118246889	1	G	A	match	notcomp	GGGTAGAACATATGGAGGGAGAGG	GGGTAGAACATATGGAGGGAG[G>A]GG	1.08	-0.44
chr1	208856276	208856311	36	+	1.17	1.52	GATTGGCACTGTGGGGAGGGTGGGTTGATAACATGG	208856289	208856289	1	G	A	match	mismatch	GATTGGCACTGTGAGGAGGGTGGGTTGATAACATGG	GATTGGCACTGTG[G>A]GGAGGGTGGGTTGATAACATGG	1.08	-0.44
chr1	209601408	209601432	25	+	1.64	1.64	GTTGCGCATGGAAGCGGGGGTGGGG	209601425	209601425	1	G	A	match	notcomp	GTTGCGCATGGAAGCGGAGGTGGGG	GTTGCGCATGGAAGCGG[G>A]GGTGGGG	1.16	-0.48
chr1	228087530	228087556	27	+	1.48	1.6	GTGAGGGCAGTGGTGGGTGCAGGGGCG	228087552	228087552	1	G	A	match	mismatch	GTGAGGGCAGTGGTGGGTGCAGAGGCG	GTGAGGGCAGTGGTGGGTGCAG[G>A]GGCG	1.16	-0.44
chr1	3431532	3431557	26	-	-1.65	-1.56	CCCCCCAGCTCTGTGACTCCAGCCCC	3431555	3431555	1	C	T	match	mismatch	CCCCCCAGCTCTGTGACTCCAGCTCC	CCCCCCAGCTCTGTGACTCCAGC[C>T]CC	-1.2	-0.36
chr1	4004026	4004047	22	-	-1.77	-1.56	CCCTCCACACCCGCACGTCCCC	4004045	4004045	1	C	T	match	mismatch	CCCTCCACACCCGCACGTCTCC	CCCTCCACACCCGCACGTC[C>T]CC	-1.12	-0.44
chr1	6399292	6399315	24	-	-1.62	-1.56	CCTAACCCCTCTGTGCCCCTTTCC	6399308	6399308	1	C	T	mismatch	match	CCTAACCCCTCTGTGCTCCTTTCC	CCTAACCCCTCTGTGC[C>T]CCTTTCC	-1.12	-0.44
chr1	43400611	43400636	26	-	-1.69	-1.6	CCCCATTTCCCACAGTGAACCACCCC	43400613	43400613	1	C	G	match	mismatch	CCGCATTTCCCACAGTGAACCACCCC	CC[C>G]CATTTCCCACAGTGAACCACCCC	-1.2	-0.4
chr1	45100243	45100267	25	-	-1.56	-1.56	CCCCACTCCCCATCAGTCTGGTCCC	45100244	45100244	1	C	T	match	match	CTCCACTCCCCATCAGTCTGGTCCC	C[C>T]CCACTCCCCATCAGTCTGGTCCC	-1.12	-0.44
chr1	54079456	54079489	34	-	-1.29	-1.56	CTTCCTAAACCCATCCATTCCCCCACAGCTCCAC	54079477	54079477	1	C	T	match	match	CTTCCTAAACCCATCCATTCCTCCACAGCTCCAC	CTTCCTAAACCCATCCATTCC[C>T]CCACAGCTCCAC	-1.08	-0.48
chr1	62491567	62491599	33	-	-1.33	-1.64	CCTAAGTTCCCCACATCAACTCCCCTGCCAGCC	62491589	62491589	1	C	T	match	mismatch	CCTAAGTTCCCCACATCAACTCTCCTGCCAGCC	CCTAAGTTCCCCACATCAACTC[C>T]CCTGCCAGCC	-1.2	-0.44
chr1	68702484	68702505	22	-	-1.73	-1.52	CTCCTCCCTCACCCCCAGTTCC	68702496	68702496	1	C	G	match	notcomp	CTCCTCCCTCACGCCCAGTTCC	CTCCTCCCTCAC[C>G]CCCAGTTCC	-1.08	-0.44
chr1	160322790	160322809	20	-	-1.95	-1.56	CATGTCCCCCAGCCCCTTCC	160322804	160322804	1	C	G	match	match	CATGTCCCCCAGCCGCTTCC	CATGTCCCCCAGCC[C>G]CTTCC	-1.08	-0.48
chr1	162082224	162082248	25	-	-1.56	-1.56	CCTTGGCCCCCTCTTCAAACCCCTC	162082232	162082232	1	C	T	match	mismatch	CCTTGGCCTCCTCTTCAAACCCCTC	CCTTGGCC[C>T]CCTCTTCAAACCCCTC	-1.08	-0.48
chr1	204998395	204998416	22	-	-1.77	-1.56	CCCCCAGTCCTGTGCCCCACAC	204998411	204998411	1	C	T	match	match	CCCCCAGTCCTGTGCCTCACAC	CCCCCAGTCCTGTGCC[C>T]CACAC	-1.12	-0.44
chr1	221049868	221049892	25	-	-1.52	-1.52	CTCAACCCCCATGGCTACCAGCCCC	221049889	221049889	1	C	G	match	match	CTCAACCCCCATGGCTACCAGGCCC	CTCAACCCCCATGGCTACCAG[C>G]CCC	-1.12	-0.4
chr2	3671836	3671859	24	+	1.58	1.52	GTGGGGGTGCCTTTGGGGAGCTGG	3671840	3671840	1	G	A	match	mismatch	GTGGAGGTGCCTTTGGGGAGCTGG	GTGG[G>A]GGTGCCTTTGGGGAGCTGG	1.04	-0.48
chr2	3714013	3714037	25	+	1.64	1.64	GATGAAGGGGTGTGTGCAGGGGGAG	3714020	3714020	1	G	A	match	mismatch	GATGAAGAGGTGTGTGCAGGGGGAG	GATGAAG[G>A]GGTGTGTGCAGGGGGAG	1.2	-0.44
chr2	31197958	31197994	37	+	1.19	1.64	GGAGCCATGAGTTGGGGAGGGGGCTGGCGATAAGAAG	31197979	31197979	1	G	C	match	mismatch	GGAGCCATGAGTTGGGGAGGGCGCTGGCGATAAGAAG	GGAGCCATGAGTTGGGGAGGG[G>C]GCTGGCGATAAGAAG	1.2	-0.44
chr2	86222706	86222730	25	+	1.6	1.6	GGAAGGTCAGAGGTGGGGGTGGAGG	86222723	86222723	1	G	A	match	mismatch	GGAAGGTCAGAGGTGGGAGTGGAGG	GGAAGGTCAGAGGTGGG[G>A]GTGGAGG	1.2	-0.4
chr2	121208786	121208809	24	+	1.58	1.52	GGGGCCTGAATGGATGTGGGGAGG	121208787	121208787	1	G	A	match	mismatch	GAGGCCTGAATGGATGTGGGGAGG	G[G>A]GGCCTGAATGGATGTGGGGAGG	1.08	-0.44
chr2	121678393	121678415	23	+	1.65	1.52	GGGGTGTGTATGTTTTCAGGGGG	121678394	121678394	1	G	A	mismatch	match	GAGGTGTGTATGTTTTCAGGGGG	G[G>A]GGTGTGTATGTTTTCAGGGGG	1.08	-0.44
chr2	156347850	156347882	33	+	1.33	1.68	GGAAGCCGGGGGTTAAGAGTGGGGAGTGGCATG	156347859	156347859	1	G	A	match	match	GGAAGCCGGAGGTTAAGAGTGGGGAGTGGCATG	GGAAGCCGG[G>A]GGTTAAGAGTGGGGAGTGGCATG	1.2	-0.48
chr2	176094648	176094671	24	+	1.71	1.64	GGAGGGAAAATTTTGGGTCGGGGG	176094669	176094669	1	G	A	match	mismatch	GGAGGGAAAATTTTGGGTCGGAGG	GGAGGGAAAATTTTGGGTCGG[G>A]GG	1.16	-0.48
chr2	241063581	241063605	25	+	1.6	1.6	GGGGGCAGCCTCTGGGTCTGGGGAG	241063584	241063584	1	G	A	match	mismatch	GGGAGCAGCCTCTGGGTCTGGGGAG	GGG[G>A]GCAGCCTCTGGGTCTGGGGAG	1.2	-0.4
chr2	241813545	241813570	26	+	1.54	1.52	GGCGGGAGGGGCGGGAGCCAGGCAGG	241813554	241813554	1	G	A	match	match	GGCGGGAGGAGCGGGAGCCAGGCAGG	GGCGGGAGG[G>A]GCGGGAGCCAGGCAGG	1.08	-0.44
chr2	56313777	56313800	24	-	-1.62	-1.56	CCCCCAAGTCCTTTCATAAGCCCC	56313780	56313780	1	C	T	match	mismatch	CCCTCAAGTCCTTTCATAAGCCCC	CCC[C>T]CAAGTCCTTTCATAAGCCCC	-1.16	-0.4
chr2	67117096	67117120	25	-	-1.56	-1.56	CTCCCAACCCCCACCACACACACTC	67117105	67117105	1	C	G	match	match	CTCCCAACCGCCACCACACACACTC	CTCCCAACC[C>G]CCACCACACACACTC	-1.04	-0.52
chr2	110055937	110055960	24	-	-1.71	-1.6	CCCATTTCAGCAGACCCCAACCCC	110055959	110055959	1	C	T	match	notcomp	CCCATTTCAGCAGACCCCAACCTC	CCCATTTCAGCAGACCCCAACC[C>T]C	-1.2	-0.4
chr2	123627904	123627931	28	-	-1.5	-1.6	CTCCAGCTTCCCCTTCCCCTTCTGCCAC	123627915	123627915	1	C	T	notcomp	match	CTCCAGCTTCCTCTTCCCCTTCTGCCAC	CTCCAGCTTCC[C>T]CTTCCCCTTCTGCCAC	-1.16	-0.44
chr2	233823771	233823790	20	-	-2	-1.52	CTCAAACACCCCCTCCCCAC	233823786	233823786	1	C	T	mismatch	match	CTCAAACACCCCCTCTCCAC	CTCAAACACCCCCTC[C>T]CCAC	-1.16	-0.36
chr2	241158081	241158103	23	-	-1.74	-1.56	CTTCCCCTAGAGATCCCCAACCC	241158085	241158085	1	C	T	match	mismatch	CTTCTCCTAGAGATCCCCAACCC	CTTC[C>T]CCTAGAGATCCCCAACCC	-1.16	-0.4
chr2	241861625	241861652	28	-	-1.5	-1.56	CCAGCAGCCCCCAGAGCTATGCCCCCAC	241861634	241861634	1	C	T	match	mismatch	CCAGCAGCCTCCAGAGCTATGCCCCCAC	CCAGCAGCC[C>T]CCAGAGCTATGCCCCCAC	-1.08	-0.48
chr3	119886613	119886639	27	+	1.44	1.52	GACAAGAGGGGGCGGTGGAGAGGGAAG	119886621	119886621	1	G	T	match	mismatch	GACAAGAGTGGGCGGTGGAGAGGGAAG	GACAAGAG[G>T]GGGCGGTGGAGAGGGAAG	1.12	-0.4
chr3	123857860	123857887	28	+	1.54	1.64	GAGTGGGGACCGGGGAGCATATGGGAGG	123857873	123857873	1	G	A	match	match	GAGTGGGGACCGGAGAGCATATGGGAGG	GAGTGGGGACCGG[G>A]GAGCATATGGGAGG	1.2	-0.44
chr3	126984016	126984040	25	+	1.6	1.6	GGGCACAGAGGGAGGGGCAGGATGG	126984031	126984031	1	G	A	match	mismatch	GGGCACAGAGGGAGGAGCAGGATGG	GGGCACAGAGGGAGG[G>A]GCAGGATGG	1.16	-0.44
chr3	173283320	173283341	22	+	1.73	1.52	GATGGGCATAGGGGAGGGTAGG	173283332	173283332	1	G	A	match	mismatch	GATGGGCATAGGAGAGGGTAGG	GATGGGCATAGG[G>A]GAGGGTAGG	1.08	-0.44
chr3	42753877	42753902	26	-	-1.58	-1.6	CATCCTCCAGCTCGCCCCAGCCCCAC	42753892	42753892	1	C	T	match	mismatch	CATCCTCCAGCTCGCTCCAGCCCCAC	CATCCTCCAGCTCGC[C>T]CCAGCCCCAC	-1.16	-0.44
chr3	59695630	59695652	23	-	-1.78	-1.64	CCACCCAGCCCCCTCCAGGTCCC	59695640	59695640	1	C	T	match	match	CCACCCAGCCTCCTCCAGGTCCC	CCACCCAGCC[C>T]CCTCCAGGTCCC	-1.16	-0.48
chr3	76629761	76629784	24	-	-1.58	-1.52	CCAACAACCACCCTTTTAACCCCC	76629781	76629781	1	C	A	match	match	CCAACAACCACCCTTTTAACACCC	CCAACAACCACCCTTTTAAC[C>A]CCC	-1.12	-0.4
chr3	97541441	97541464	24	-	-1.62	-1.56	CCCCCGATCCCCGCCTGGCTCCGC	97541444	97541444	1	C	G	match	mismatch	CCCGCGATCCCCGCCTGGCTCCGC	CCC[C>G]CGATCCCCGCCTGGCTCCGC	-1.12	-0.44
chr3	123846307	123846331	25	-	-1.56	-1.56	CCCCCTTCTCAATCTGACCCCAAAC	123846310	123846310	1	C	G	match	mismatch	CCCGCTTCTCAATCTGACCCCAAAC	CCC[C>G]CTTCTCAATCTGACCCCAAAC	-1.12	-0.44
chr3	139700062	139700087	26	-	-1.58	-1.64	CAGCCACCCACCCCCGAATTGCCCTC	139700073	139700073	1	C	T	mismatch	match	CAGCCACCCACTCCCGAATTGCCCTC	CAGCCACCCAC[C>T]CCCGAATTGCCCTC	-1.2	-0.44
chr4	22811734	22811765	32	+	1.34	1.64	GAGAAAGGGAGGGAACGGGGTAAGGAAGGCAG	22811752	22811752	1	G	T	match	notcomp	GAGAAAGGGAGGGAACGGTGTAAGGAAGGCAG	GAGAAAGGGAGGGAACGG[G>T]GTAAGGAAGGCAG	1.2	-0.44
chr4	111169246	111169274	29	+	1.45	1.56	GGCTGGGTTGTTGAGGGGGAGGCAGAAGG	111169262	111169262	1	G	T	match	mismatch	GGCTGGGTTGTTGAGGTGGAGGCAGAAGG	GGCTGGGTTGTTGAGG[G>T]GGAGGCAGAAGG	1.08	-0.48
chr4	116748360	116748384	25	+	1.56	1.56	GGGGTATGGATATCTTAGGGGGCTG	116748362	116748362	1	G	T	match	mismatch	GGTGTATGGATATCTTAGGGGGCTG	GG[G>T]GTATGGATATCTTAGGGGGCTG	1.12	-0.44
chr4	127416243	127416264	22	+	1.73	1.56	GCTTCATGGGAGTGGGTGGGGG	127416263	127416263	1	G	T	match	match	GCTTCATGGGAGTGGGTGGGTG	GCTTCATGGGAGTGGGTGGG[G>T]G	1.12	-0.44
chr4	171991636	171991660	25	+	1.52	1.52	GGGGCTGGGAAGGCTGGGACACAGG	171991638	171991638	1	G	A	match	match	GGAGCTGGGAAGGCTGGGACACAGG	GG[G>A]GCTGGGAAGGCTGGGACACAGG	1.08	-0.44
chr4	188211871	188211892	22	+	1.73	1.52	GTTGGGAGGGCTGTCTAGGGGG	188211889	188211889	1	G	A	match	mismatch	GTTGGGAGGGCTGTCTAGAGGG	GTTGGGAGGGCTGTCTAG[G>A]GGG	1.12	-0.4
chr4	3389839	3389862	24	-	-1.58	-1.52	CCCCCTGCTCCTCCTTCTTTTCCC	3389840	3389840	1	C	G	notcomp	match	CGCCCTGCTCCTCCTTCTTTTCCC	C[C>G]CCCTGCTCCTCCTTCTTTTCCC	-1.08	-0.44
chr4	6494977	6495002	26	-	-1.54	-1.56	CACACACCCCTCCTGGTCCCCCTTTC	6494995	6494995	1	C	G	match	mismatch	CACACACCCCTCCTGGTCGCCCTTTC	CACACACCCCTCCTGGTC[C>G]CCCTTTC	-1.12	-0.44
chr4	150032335	150032359	25	-	-1.56	-1.56	CCCTCCCCCTCCCATTTTGGACCTC	150032341	150032341	1	C	T	mismatch	match	CCCTCCTCCTCCCATTTTGGACCTC	CCCTCC[C>T]CCTCCCATTTTGGACCTC	-1.08	-0.48
chr4	154350522	154350543	22	-	-1.77	-1.56	CTCCCTCCCCCTTTTCCTCCTC	154350531	154350531	1	C	G	match	match	CTCCCTCCCGCTTTTCCTCCTC	CTCCCTCCC[C>G]CTTTTCCTCCTC	-1.12	-0.44
chr4	173257998	173258018	21	-	-1.9	-1.6	CAGCACCCCTCCACCCCGTCC	173258012	173258012	1	C	T	match	match	CAGCACCCCTCCACTCCGTCC	CAGCACCCCTCCAC[C>T]CCGTCC	-1.16	-0.44
chr4	174012609	174012632	24	-	-1.67	-1.6	CCCCCACCCTTTCTGCCCAGTGCC	174012610	174012610	1	C	T	match	notcomp	CTCCCACCCTTTCTGCCCAGTGCC	C[C>T]CCCACCCTTTCTGCCCAGTGCC	-1.2	-0.4
chr4	188179921	188179954	34	-	-1.29	-1.6	CTTCTCCATCCCCCACCCTCCTGTGCCTTCTCTC	188179933	188179933	1	C	G	mismatch	match	CTTCTCCATCCCGCACCCTCCTGTGCCTTCTCTC	CTTCTCCATCCC[C>G]CACCCTCCTGTGCCTTCTCTC	-1.16	-0.44
chr5	4232240	4232264	25	+	1.6	1.6	GTGGGCTTTGGGTGGAGAAGAGGGG	4232263	4232263	1	G	A	mismatch	match	GTGGGCTTTGGGTGGAGAAGAGGAG	GTGGGCTTTGGGTGGAGAAGAGG[G>A]G	1.16	-0.44
chr5	6655522	6655546	25	+	1.52	1.52	GGGGATACCGTGGGATTCTGGGGAG	6655523	6655523	1	G	A	match	mismatch	GAGGATACCGTGGGATTCTGGGGAG	G[G>A]GGATACCGTGGGATTCTGGGGAG	1.08	-0.44
chr5	66904350	66904382	33	+	1.27	1.56	GTAGAAGAGGGGAAAAAGGGGAGGTAGTAGATG	66904369	66904369	1	G	A	match	mismatch	GTAGAAGAGGGGAAAAAGGAGAGGTAGTAGATG	GTAGAAGAGGGGAAAAAGG[G>A]GAGGTAGTAGATG	1.12	-0.44
chr5	118689080	118689109	30	+	1.4	1.64	GTTGCAGGGTAGGGGTATGGGGCAATGCAG	118689099	118689099	1	G	A	match	match	GTTGCAGGGTAGGGGTATGAGGCAATGCAG	GTTGCAGGGTAGGGGTATG[G>A]GGCAATGCAG	1.2	-0.44
chr5	144882644	144882661	18	+	2.22	1.52	GGGGGTGGAGGCCTGGGG	144882645	144882645	1	G	C	match	mismatch	GCGGGTGGAGGCCTGGGG	G[G>C]GGGTGGAGGCCTGGGG	1.16	-0.36
chr5	149512781	149512805	25	+	1.52	1.52	GATAAGGTTGAATTTGGGGATGGGG	149512798	149512798	1	G	A	mismatch	match	GATAAGGTTGAATTTGGAGATGGGG	GATAAGGTTGAATTTGG[G>A]GATGGGG	1.08	-0.44
chr5	29737468	29737488	21	-	-1.81	-1.52	CCCCAAAACCCCCACAGACAC	29737477	29737477	1	C	G	match	mismatch	CCCCAAAACGCCCACAGACAC	CCCCAAAAC[C>G]CCCACAGACAC	-1.08	-0.44
chr5	75164599	75164645	47	-	-1.38	-1.56	CCCCATCCTGCCACTCCAGAGTCCCCTGCCCACAATTCTTCCTACCC	75164623	75164623	1	C	T	mismatch	match	CCCCATCCTGCCACTCCAGAGTCCTCTGCCCACAATTCTTCCTACCC	CCCCATCCTGCCACTCCAGAGTCC[C>T]CTGCCCACAATTCTTCCTACCC	-1.2	-0.36
chr5	149924587	149924617	31	-	-1.42	-1.64	CATTACCCCCTCCCCATGACCTGCAACTGCC	149924595	149924595	1	C	G	notcomp	match	CATTACCCGCTCCCCATGACCTGCAACTGCC	CATTACCC[C>G]CTCCCCATGACCTGCAACTGCC	-1.2	-0.44
chr6	29425010	29425034	25	+	1.52	1.52	GAAGGGGATATAAGAAAATTGGGGG	29425016	29425016	1	G	C	mismatch	match	GAAGGGCATATAAGAAAATTGGGGG	GAAGGG[G>C]ATATAAGAAAATTGGGGG	1.2	-0.32
chr6	29436350	29436375	26	+	1.54	1.56	GGAGGGGGCATTTGTAGGGGACATTG	29436356	29436356	1	G	T	mismatch	match	GGAGGGTGCATTTGTAGGGGACATTG	GGAGGG[G>T]GCATTTGTAGGGGACATTG	1.16	-0.4
chr6	29816037	29816063	27	+	1.44	1.56	GCTGGGGCTGAGATTGAAGGTGGGGAG	29816041	29816041	1	G	A	mismatch	match	GCTGAGGCTGAGATTGAAGGTGGGGAG	GCTG[G>A]GGCTGAGATTGAAGGTGGGGAG	1.12	-0.44
chr6	32915373	32915396	24	+	1.67	1.6	GGTGGGTGTAGAGTGGTAAGGGGG	32915394	32915394	1	G	A	match	match	GGTGGGTGTAGAGTGGTAAGGAGG	GGTGGGTGTAGAGTGGTAAGG[G>A]GG	1.12	-0.48
chr6	35919812	35919840	29	+	1.45	1.64	GTGAGGGTGGGGAGCAGGAGGGAGAGCTG	35919821	35919821	1	G	A	match	match	GTGAGGGTGAGGAGCAGGAGGGAGAGCTG	GTGAGGGTG[G>A]GGAGCAGGAGGGAGAGCTG	1.2	-0.44
chr6	36912211	36912237	27	+	1.44	1.52	GAGGGGTCAGCCTGGGTGCAGGGGAAG	36912233	36912233	1	G	C	match	match	GAGGGGTCAGCCTGGGTGCAGGCGAAG	GAGGGGTCAGCCTGGGTGCAGG[G>C]GAAG	1.04	-0.48
chr6	55421396	55421422	27	+	1.48	1.56	GAGAGTGGGCTCGGGAGCAGGGGGATG	55421417	55421417	1	G	A	match	match	GAGAGTGGGCTCGGGAGCAGGAGGATG	GAGAGTGGGCTCGGGAGCAGG[G>A]GGATG	1.08	-0.48
chr6	70605150	70605174	25	+	1.52	1.52	GGAGCGACAGAGGGTGGTGGGGTGG	70605170	70605170	1	G	A	match	notcomp	GGAGCGACAGAGGGTGGTGGAGTGG	GGAGCGACAGAGGGTGGTGG[G>A]GTGG	1.08	-0.44
chr6	76453580	76453603	24	+	1.58	1.52	GGGGGAGAGGGGTAACTCTCTAGG	76453590	76453590	1	G	T	match	match	GGGGGAGAGGTGTAACTCTCTAGG	GGGGGAGAGG[G>T]GTAACTCTCTAGG	1.08	-0.44
chr6	78436717	78436737	21	+	1.86	1.56	GGGAGGGAAGGGGGACATGTG	78436729	78436729	1	G	T	match	match	GGGAGGGAAGGGTGACATGTG	GGGAGGGAAGGG[G>T]GACATGTG	1.16	-0.4
chr6	143701752	143701775	24	+	1.67	1.6	GGGGATATTCAAGTGGGGTCAGGG	143701753	143701753	1	G	A	notcomp	match	GAGGATATTCAAGTGGGGTCAGGG	G[G>A]GGATATTCAAGTGGGGTCAGGG	1.16	-0.44
chr6	163638454	163638477	24	+	1.62	1.56	GTCTGCTCAGGAGGGGAGGAGGGG	163638476	163638476	1	G	A	match	mismatch	GTCTGCTCAGGAGGGGAGGAGGAG	GTCTGCTCAGGAGGGGAGGAGG[G>A]G	1.12	-0.44
chr6	40301736	40301763	28	-	-1.5	-1.6	CGCCCCTTTCCCTGGCTGCCCCATCTCC	40301756	40301756	1	C	G	match	mismatch	CGCCCCTTTCCCTGGCTGCCGCATCTCC	CGCCCCTTTCCCTGGCTGCC[C>G]CATCTCC	-1.12	-0.48
chr6	69955529	69955566	38	-	-1.21	-1.64	CACTGTTCCTTCACCCCAACCCCACCTGACTTCCTGTC	69955549	69955549	1	C	T	match	mismatch	CACTGTTCCTTCACCCCAACTCCACCTGACTTCCTGTC	CACTGTTCCTTCACCCCAAC[C>T]CCACCTGACTTCCTGTC	-1.2	-0.44
chr6	72190698	72190723	26	-	-1.54	-1.52	CCCAACACCCCACTATCTCCACCTCC	72190707	72190707	1	C	A	match	mismatch	CCCAACACCACACTATCTCCACCTCC	CCCAACACC[C>A]CACTATCTCCACCTCC	-1.08	-0.44
chr6	107932331	107932354	24	-	-1.58	-1.52	CCCCTTGTAGCTGCCCCAGTTCCC	107932345	107932345	1	C	T	match	mismatch	CCCCTTGTAGCTGCTCCAGTTCCC	CCCCTTGTAGCTGC[C>T]CCAGTTCCC	-1.08	-0.44
chr6	108485801	108485824	24	-	-1.67	-1.6	CCCACAATCCCCCAATCTCGTCCC	108485812	108485812	1	C	A	match	mismatch	CCCACAATCCCACAATCTCGTCCC	CCCACAATCCC[C>A]CAATCTCGTCCC	-1.2	-0.4
chr6	159814969	159815001	33	-	-1.33	-1.6	CCGCTCTGACCCTCCACACCCCCAACCTGTGCC	159814990	159814990	1	C	T	mismatch	match	CCGCTCTGACCCTCCACACCCTCAACCTGTGCC	CCGCTCTGACCCTCCACACCC[C>T]CAACCTGTGCC	-1.2	-0.4
chr7	1985467	1985491	25	+	1.52	1.52	GAAGTCTGGAGGCAGTGGGGGAGGG	1985486	1985486	1	G	A	match	mismatch	GAAGTCTGGAGGCAGTGGGAGAGGG	GAAGTCTGGAGGCAGTGGG[G>A]GAGGG	1.12	-0.4
chr7	17526167	17526191	25	+	1.52	1.52	GGTGGGGAGAGCATGGGGATATAAG	17526172	17526172	1	G	A	mismatch	match	GGTGGAGAGAGCATGGGGATATAAG	GGTGG[G>A]GAGAGCATGGGGATATAAG	1.08	-0.44
chr7	41732995	41733020	26	+	1.58	1.6	GTTTAGGTGGGGGTGCCGAGGGAGGG	41733004	41733004	1	G	A	match	match	GTTTAGGTGAGGGTGCCGAGGGAGGG	GTTTAGGTG[G>A]GGGTGCCGAGGGAGGG	1.2	-0.4
chr7	46258512	46258534	23	+	1.65	1.52	GGAAACAATGGGGAGTGGGAGGG	46258522	46258522	1	G	A	match	mismatch	GGAAACAATGAGGAGTGGGAGGG	GGAAACAATG[G>A]GGAGTGGGAGGG	1.08	-0.44
chr7	70887581	70887607	27	+	1.67	1.56	GGGTAGGTTGCGGGGAGCATTTTGGGG	70887594	70887594	1	G	A	match	mismatch	GGGTAGGTTGCGGAGAGCATTTTGGGG	GGGTAGGTTGCGG[G>A]GAGCATTTTGGGG	1.12	-0.44
chr7	78153478	78153499	22	+	1.91	1.64	GTAGAGGGAGAGGGAGGGGGAG	78153495	78153495	1	G	T	match	notcomp	GTAGAGGGAGAGGGAGGTGGAG	GTAGAGGGAGAGGGAGG[G>T]GGAG	1.2	-0.44
chr7	127845921	127845950	30	+	1.33	1.52	GAGATGGTGGCTGGTGGAGGGGGTGAGAAG	127845940	127845940	1	G	A	match	mismatch	GAGATGGTGGCTGGTGGAGAGGGTGAGAAG	GAGATGGTGGCTGGTGGAG[G>A]GGGTGAGAAG	1.12	-0.4
chr7	152546125	152546148	24	+	1.67	1.6	GTGGCGAGGGGCGTCAGGGGGCTG	152546134	152546134	1	G	A	match	mismatch	GTGGCGAGGAGCGTCAGGGGGCTG	GTGGCGAGG[G>A]GCGTCAGGGGGCTG	1.16	-0.44
chr7	3359701	3359726	26	-	-1.62	-1.64	CTCCCCAATTTATTCCCCCTTTCCTC	3359717	3359717	1	C	T	match	mismatch	CTCCCCAATTTATTCCTCCTTTCCTC	CTCCCCAATTTATTCC[C>T]CCTTTCCTC	-1.16	-0.48
chr7	19813180	19813203	24	-	-1.71	-1.6	CGACCCCTACCTCCGCTTCTCCCC	19813202	19813202	1	C	T	match	mismatch	CGACCCCTACCTCCGCTTCTCCTC	CGACCCCTACCTCCGCTTCTCC[C>T]C	-1.2	-0.4
chr7	24257488	24257510	23	-	-1.7	-1.52	CCCCCAGCCTTGGAGTCACCCCC	24257508	24257508	1	C	A	match	mismatch	CCCCCAGCCTTGGAGTCACCACC	CCCCCAGCCTTGGAGTCACC[C>A]CC	-1.08	-0.44
chr7	42057391	42057416	26	-	-1.54	-1.52	CCGCATTCTCCTCCCCCACTCAACCC	42057405	42057405	1	C	T	mismatch	match	CCGCATTCTCCTCCTCCACTCAACCC	CCGCATTCTCCTCC[C>T]CCACTCAACCC	-1.04	-0.48
chr7	53029176	53029199	24	-	-1.58	-1.52	CCATCTCCCCTACTGCAAAACCCC	53029197	53029197	1	C	T	notcomp	match	CCATCTCCCCTACTGCAAAACTCC	CCATCTCCCCTACTGCAAAAC[C>T]CC	-1.08	-0.44
chr7	131522905	131522929	25	-	-1.56	-1.56	CACACCCTCCGTCCGTCTCACCCCC	131522928	131522928	1	C	G	match	match	CACACCCTCCGTCCGTCTCACCCGC	CACACCCTCCGTCCGTCTCACCC[C>G]C	-1.12	-0.44
chr7	131845789	131845813	25	-	-1.56	-1.56	CCTCCTCCCAGCTCTCCCCTCCTTC	131845806	131845806	1	C	A	match	match	CCTCCTCCCAGCTCTCCACTCCTTC	CCTCCTCCCAGCTCTCC[C>A]CTCCTTC	-1.12	-0.44
chr7	137448919	137448942	24	-	-1.62	-1.56	CCTTAAAGTGCCCCTCCCCTCCTC	137448931	137448931	1	C	T	mismatch	match	CCTTAAAGTGCCTCTCCCCTCCTC	CCTTAAAGTGCC[C>T]CTCCCCTCCTC	-1.12	-0.44
chr7	158347534	158347558	25	-	-1.52	-1.52	CTCTGCCCCAAACAGCAGCCCCCTC	158347541	158347541	1	C	T	match	match	CTCTGCCTCAAACAGCAGCCCCCTC	CTCTGCC[C>T]CAAACAGCAGCCCCCTC	-1.08	-0.44
chr8	1244000	1244028	29	+	1.38	1.64	GACGCCGGGCAGGGGAGCTGTGGGGTGTG	1244022	1244022	1	G	A	match	match	GACGCCGGGCAGGGGAGCTGTGAGGTGTG	GACGCCGGGCAGGGGAGCTGTG[G>A]GGTGTG	1.12	-0.52
chr8	5936663	5936692	30	+	1.33	1.56	GGAGCCAGGGATGCAGGGGGCGGGAGAAAG	5936681	5936681	1	G	A	match	mismatch	GGAGCCAGGGATGCAGGGAGCGGGAGAAAG	GGAGCCAGGGATGCAGGG[G>A]GCGGGAGAAAG	1.12	-0.44
chr8	15792895	15792919	25	+	1.52	1.52	GGGGGCTAGAAGTCTGAGATTGGGG	15792917	15792917	1	G	C	match	match	GGGGGCTAGAAGTCTGAGATTGCGG	GGGGGCTAGAAGTCTGAGATTG[G>C]GG	1.04	-0.48
chr8	1921765	1921790	26	-	-1.54	-1.52	CCCACAGCCCCTCCGCAGACCCAGCC	1921773	1921773	1	C	T	match	notcomp	CCCACAGCTCCTCCGCAGACCCAGCC	CCCACAGC[C>T]CCTCCGCAGACCCAGCC	-1.08	-0.44
chr8	2481199	2481226	28	-	-1.79	-1.64	CCCCACAGCCCCTGCCTCTCCACATCCC	2481208	2481208	1	C	T	match	notcomp	CCCCACAGCTCCTGCCTCTCCACATCCC	CCCCACAGC[C>T]CCTGCCTCTCCACATCCC	-1.2	-0.44
chr8	6308677	6308701	25	-	-1.52	-1.52	CCCCCTTTCCCATAGCCTGCCAGCC	6308680	6308680	1	C	G	match	match	CCCGCTTTCCCATAGCCTGCCAGCC	CCC[C>G]CTTTCCCATAGCCTGCCAGCC	-1.08	-0.44
chr8	30525433	30525457	25	-	-1.6	-1.6	CCAGCCCTTATCCCCCAGAGCCCAC	30525447	30525447	1	C	G	match	match	CCAGCCCTTATCCCGCAGAGCCCAC	CCAGCCCTTATCCC[C>G]CAGAGCCCAC	-1.16	-0.44
chr8	66824399	66824423	25	-	-1.56	-1.56	CTTGTGCCACCCCTCCCCAAATACC	66824409	66824409	1	C	T	match	mismatch	CTTGTGCCACTCCTCCCCAAATACC	CTTGTGCCAC[C>T]CCTCCCCAAATACC	-1.12	-0.44
chr8	95397348	95397367	20	-	-1.9	-1.52	CCACCCCAACTTCAATCCCC	95397353	95397353	1	C	A	match	match	CCACCACAACTTCAATCCCC	CCACC[C>A]CAACTTCAATCCCC	-1.08	-0.44
chr8	142740966	142740983	18	-	-2.11	-1.52	CCCCTCAGCCCCCATCTC	142740967	142740967	1	C	T	notcomp	match	CTCCTCAGCCCCCATCTC	C[C>T]CCTCAGCCCCCATCTC	-1.08	-0.44
chr9	28715559	28715583	25	+	1.52	1.52	GGTCAGGAAGAAGAGGTGGGTGGGG	28715581	28715581	1	G	T	mismatch	match	GGTCAGGAAGAAGAGGTGGGTGTGG	GGTCAGGAAGAAGAGGTGGGTG[G>T]GG	1.08	-0.44
chr9	95826961	95826982	22	+	1.86	1.56	GGGCGGGCAGGGGGAGGAGCTG	95826971	95826971	1	G	C	match	match	GGGCGGGCAGCGGGAGGAGCTG	GGGCGGGCAG[G>C]GGGAGGAGCTG	1.2	-0.36
chr9	100597883	100597907	25	+	1.6	1.6	GGGGTGGGGAGTTGAGCCGGGCATG	100597889	100597889	1	G	A	match	match	GGGGTGAGGAGTTGAGCCGGGCATG	GGGGTG[G>A]GGAGTTGAGCCGGGCATG	1.16	-0.44
chr9	119922553	119922579	27	+	1.63	1.6	GGGGGCAGGGGTCCAGTCAAAGGGAGG	119922561	119922561	1	G	C	mismatch	match	GGGGGCAGCGGTCCAGTCAAAGGGAGG	GGGGGCAG[G>C]GGTCCAGTCAAAGGGAGG	1.12	-0.48
chr9	131845078	131845101	24	+	1.62	1.56	GCTGGGCTTGGGGGATAGAGTGGG	131845090	131845090	1	G	C	match	mismatch	GCTGGGCTTGGGCGATAGAGTGGG	GCTGGGCTTGGG[G>C]GATAGAGTGGG	1.12	-0.44
chr9	137531977	137531999	23	+	1.7	1.52	GGCCTTGCTGGTAGGGGCGGGGG	137531997	137531997	1	G	C	match	match	GGCCTTGCTGGTAGGGGCGGCGG	GGCCTTGCTGGTAGGGGCGG[G>C]GG	1.04	-0.48
chr9	3744432	3744453	22	-	-1.73	-1.52	CTCATTTCCCCAACCTTACCCC	3744440	3744440	1	C	A	match	match	CTCATTTCACCAACCTTACCCC	CTCATTTC[C>A]CCAACCTTACCCC	-1.08	-0.44
chr9	22449096	22449131	36	-	-1.14	-1.68	CCTCAGATGATGCCCCCTCCCCCATAAGAAGCAAGC	22449110	22449110	1	C	G	mismatch	match	CCTCAGATGATGCCGCCTCCCCCATAAGAAGCAAGC	CCTCAGATGATGCC[C>G]CCTCCCCCATAAGAAGCAAGC	-1.16	-0.52
chr9	116915710	116915732	23	-	-1.7	-1.56	CCCAAAGCAGTGCCCCAAACCCC	116915723	116915723	1	C	T	match	match	CCCAAAGCAGTGCTCCAAACCCC	CCCAAAGCAGTGC[C>T]CCAAACCCC	-1.12	-0.44
chr9	132565340	132565380	41	-	-1.51	-1.64	CACCGCCCTCCTCTCCGCCCCTCACCAACATGGCCGCCCCC	132565358	132565358	1	C	T	match	mismatch	CACCGCCCTCCTCTCCGCTCCTCACCAACATGGCCGCCCCC	CACCGCCCTCCTCTCCGC[C>T]CCTCACCAACATGGCCGCCCCC	-1.2	-0.44
chr9	135920066	135920087	22	-	-1.86	-1.64	CCCCTGACCCTGCCCATCGCCC	135920067	135920067	1	C	T	match	match	CTCCTGACCCTGCCCATCGCCC	C[C>T]CCTGACCCTGCCCATCGCCC	-1.2	-0.44
chr9	137255188	137255211	24	-	-1.71	-1.64	CCCTGTCCACCCACCCCATTTTCC	137255203	137255203	1	C	T	match	mismatch	CCCTGTCCACCCACCTCATTTTCC	CCCTGTCCACCCACC[C>T]CATTTTCC	-1.2	-0.44
chr9	137661764	137661798	35	-	-1.26	-1.52	CTCCCTGGAATTCCCCTCCCCATGTTGAAACCTCC	137661778	137661778	1	C	T	match	mismatch	CTCCCTGGAATTCCTCTCCCCATGTTGAAACCTCC	CTCCCTGGAATTCC[C>T]CTCCCCATGTTGAAACCTCC	-1.08	-0.44
chr10	13192946	13192970	25	+	1.52	1.52	GGGGGATGAATAGATAGGGGAACAG	13192962	13192962	1	G	C	mismatch	match	GGGGGATGAATAGATACGGGAACAG	GGGGGATGAATAGATA[G>C]GGGAACAG	1.2	-0.32
chr10	28035411	28035444	34	+	1.5	1.68	GCTGGGTATAGGGATGGGGGAAAGCAAGGATGGG	28035428	28035428	1	G	C	match	mismatch	GCTGGGTATAGGGATGGCGGAAAGCAAGGATGGG	GCTGGGTATAGGGATGG[G>C]GGAAAGCAAGGATGGG	1.16	-0.52
chr10	87403867	87403892	26	+	1.54	1.56	GAGGGAAGGGGTGGGTACTTGTGAGG	87403875	87403875	1	G	A	match	mismatch	GAGGGAAGAGGTGGGTACTTGTGAGG	GAGGGAAG[G>A]GGTGGGTACTTGTGAGG	1.12	-0.44
chr10	108152367	108152388	22	+	1.86	1.6	GGTGCAAAAGGGGTTGGGGGAG	108152383	108152383	1	G	C	match	mismatch	GGTGCAAAAGGGGTTGCGGGAG	GGTGCAAAAGGGGTTG[G>C]GGGAG	1.2	-0.4
chr10	110909518	110909544	27	+	1.44	1.52	GTGGGGAAGGGGCCAAGGAGTGGAAAG	110909522	110909522	1	G	C	match	mismatch	GTGGCGAAGGGGCCAAGGAGTGGAAAG	GTGG[G>C]GAAGGGGCCAAGGAGTGGAAAG	1.04	-0.48
chr10	120347712	120347736	25	+	1.6	1.6	GTGGACTTAGCTGGGGGCTGAGGGG	120347735	120347735	1	G	C	match	mismatch	GTGGACTTAGCTGGGGGCTGAGGCG	GTGGACTTAGCTGGGGGCTGAGG[G>C]G	1.12	-0.48
chr10	121215634	121215658	25	+	1.56	1.56	GCGGGGAGGGAGGCTGGCCCAGGGG	121215657	121215657	1	G	A	match	notcomp	GCGGGGAGGGAGGCTGGCCCAGGAG	GCGGGGAGGGAGGCTGGCCCAGG[G>A]G	1.12	-0.44
chr10	127705444	127705470	27	+	1.48	1.6	GCACAGCTGGGGGTAGTTGGGGGACTG	127705453	127705453	1	G	C	match	mismatch	GCACAGCTGCGGGTAGTTGGGGGACTG	GCACAGCTG[G>C]GGGTAGTTGGGGGACTG	1.16	-0.44
chr10	5634250	5634272	23	-	-1.74	-1.6	CCCACCCAGCCCCCATGCATGCC	5634260	5634260	1	C	A	match	mismatch	CCCACCCAGCACCCATGCATGCC	CCCACCCAGC[C>A]CCCATGCATGCC	-1.2	-0.4
chr10	27265953	27265977	25	-	-1.64	-1.64	CATTTATCAAACCGTCCCCACCCCC	27265969	27265969	1	C	T	notcomp	match	CATTTATCAAACCGTCTCCACCCCC	CATTTATCAAACCGTC[C>T]CCACCCCC	-1.2	-0.44
chr10	66636601	66636625	25	-	-1.56	-1.56	CCCCTAACCAATCACCTGAGTCCCC	66636623	66636623	1	C	A	match	mismatch	CCCCTAACCAATCACCTGAGTCACC	CCCCTAACCAATCACCTGAGTC[C>A]CC	-1.12	-0.44
chr10	82183251	82183276	26	-	-1.54	-1.52	CCCCTCCCTGACCCTGAGACACCACC	82183253	82183253	1	C	G	match	match	CCGCTCCCTGACCCTGAGACACCACC	CC[C>G]CTCCCTGACCCTGAGACACCACC	-1.04	-0.48
chr10	108152312	108152347	36	-	-1.42	-1.64	CTGCATCCCTCCAGCTCCCCTGCCCTCTGCCTTCCC	108152330	108152330	1	C	T	match	mismatch	CTGCATCCCTCCAGCTCCTCTGCCCTCTGCCTTCCC	CTGCATCCCTCCAGCTCC[C>T]CTGCCCTCTGCCTTCCC	-1.2	-0.44
chr11	36806775	36806798	24	+	1.71	1.64	GCTGGGGAAGGGGATAGAACAGGG	36806786	36806786	1	G	T	match	match	GCTGGGGAAGGTGATAGAACAGGG	GCTGGGGAAGG[G>T]GATAGAACAGGG	1.2	-0.44
chr11	45433748	45433770	23	+	1.74	1.56	GGAAGGATGCTAGGGGCGAGGGG	45433762	45433762	1	G	A	match	mismatch	GGAAGGATGCTAGGAGCGAGGGG	GGAAGGATGCTAGG[G>A]GCGAGGGG	1.16	-0.4
chr11	110929293	110929318	26	+	1.54	1.56	GGAAACTGCAGAGGGGCAGGGGGTAG	110929313	110929313	1	G	A	match	mismatch	GGAAACTGCAGAGGGGCAGGAGGTAG	GGAAACTGCAGAGGGGCAGG[G>A]GGTAG	1.08	-0.48
chr11	117754717	117754739	23	+	1.65	1.52	GCAAGGAGAAAGGGGGTGGTGGG	117754729	117754729	1	G	A	mismatch	match	GCAAGGAGAAAGAGGGTGGTGGG	GCAAGGAGAAAG[G>A]GGGTGGTGGG	1.12	-0.4
chr11	130896051	130896076	26	+	1.62	1.68	GCGCTGGGGATAAGAGGGGAAAAGGG	130896057	130896057	1	G	A	match	match	GCGCTGAGGATAAGAGGGGAAAAGGG	GCGCTG[G>A]GGATAAGAGGGGAAAAGGG	1.2	-0.48
chr11	134684501	134684525	25	+	1.52	1.52	GGGGACAAGGGCTGGGAGTAGATGG	134684502	134684502	1	G	A	match	mismatch	GAGGACAAGGGCTGGGAGTAGATGG	G[G>A]GGACAAGGGCTGGGAGTAGATGG	1.08	-0.44
chr11	18754896	18754920	25	-	-1.52	-1.52	CACCTTCTCCTCCCCACCATAGCCC	18754908	18754908	1	C	T	match	match	CACCTTCTCCTCTCCACCATAGCCC	CACCTTCTCCTC[C>T]CCACCATAGCCC	-1.08	-0.44
chr11	45633847	45633876	30	-	-1.4	-1.6	CTCCAAGCCCCCTCCTCTCCTTGCCCTTTC	45633855	45633855	1	C	T	match	mismatch	CTCCAAGCTCCCTCCTCTCCTTGCCCTTTC	CTCCAAGC[C>T]CCCTCCTCTCCTTGCCCTTTC	-1.2	-0.4
chr11	94478511	94478533	23	-	-1.65	-1.52	CTTCCCACAACCAGCCCCCAACC	94478528	94478528	1	C	T	match	match	CTTCCCACAACCAGCCCTCAACC	CTTCCCACAACCAGCCC[C>T]CAACC	-1.12	-0.4
chr11	119350795	119350818	24	-	-1.58	-1.52	CCCCTCCAGCTAGCTCCCCATCTC	119350796	119350796	1	C	T	match	mismatch	CTCCTCCAGCTAGCTCCCCATCTC	C[C>T]CCTCCAGCTAGCTCCCCATCTC	-1.08	-0.44
chr11	134436345	134436376	32	-	-1.41	-1.64	CCTGCAATCCCAGCCCCAGCAGCCCCATCTAC	134436368	134436368	1	C	T	match	mismatch	CCTGCAATCCCAGCCCCAGCAGCTCCATCTAC	CCTGCAATCCCAGCCCCAGCAGC[C>T]CCATCTAC	-1.2	-0.44
chr12	31387602	31387626	25	+	1.72	1.72	GGGGGTGGGGCAGGAGAGGACTCTG	31387604	31387604	1	G	C	match	mismatch	GGCGGTGGGGCAGGAGAGGACTCTG	GG[G>C]GGTGGGGCAGGAGAGGACTCTG	1.2	-0.52
chr12	34489772	34489798	27	+	1.56	1.64	GGCGGGGAGAATTGAAAGGGGAGGTTG	34489776	34489776	1	G	T	match	mismatch	GGCGTGGAGAATTGAAAGGGGAGGTTG	GGCG[G>T]GGAGAATTGAAAGGGGAGGTTG	1.2	-0.44
chr12	38784688	38784713	26	+	1.62	1.64	GGGAAGGGGAGTAACTTGGGGTTATG	38784707	38784707	1	G	C	match	mismatch	GGGAAGGGGAGTAACTTGGCGTTATG	GGGAAGGGGAGTAACTTGG[G>C]GTTATG	1.16	-0.48
chr12	52944663	52944685	23	+	1.65	1.52	GTTTGGTTTTTGGGGATGGGGAG	52944675	52944675	1	G	C	match	notcomp	GTTTGGTTTTTGCGGATGGGGAG	GTTTGGTTTTTG[G>C]GGATGGGGAG	1.04	-0.48
chr12	57998305	57998328	24	+	1.67	1.56	GGGAGCGGGGAGCGAGTAGGGTGG	57998311	57998311	1	G	C	match	mismatch	GGGAGCCGGGAGCGAGTAGGGTGG	GGGAGC[G>C]GGGAGCGAGTAGGGTGG	1.2	-0.36
chr12	58893854	58893886	33	+	1.33	1.6	GGGTCCTGAGGGTGGGGGACATAGGGCCTGGAG	58893869	58893869	1	G	C	match	mismatch	GGGTCCTGAGGGTGGCGGACATAGGGCCTGGAG	GGGTCCTGAGGGTGG[G>C]GGACATAGGGCCTGGAG	1.08	-0.52
chr12	75457355	75457382	28	+	1.43	1.52	GTGTGTTGAGGGTGATGGTGGGGGAGAG	75457375	75457375	1	G	C	match	match	GTGTGTTGAGGGTGATGGTGCGGGAGAG	GTGTGTTGAGGGTGATGGTG[G>C]GGGAGAG	1.08	-0.44
chr12	87157783	87157807	25	+	1.6	1.6	GTTGGTGCGGGGCAGTGGGTGGGTG	87157791	87157791	1	G	C	match	mismatch	GTTGGTGCCGGGCAGTGGGTGGGTG	GTTGGTGC[G>C]GGGCAGTGGGTGGGTG	1.2	-0.4
chr12	95745579	95745602	24	+	1.58	1.52	GGCTGGAGAGCAGGGTGGGGGATG	95745598	95745598	1	G	A	match	match	GGCTGGAGAGCAGGGTGGGAGATG	GGCTGGAGAGCAGGGTGGG[G>A]GATG	1.12	-0.4
chr12	115980965	115980993	29	+	1.48	1.64	GAAGAGCATGGCAGTGGGGTGGGGAGGAG	115980981	115980981	1	G	A	match	mismatch	GAAGAGCATGGCAGTGAGGTGGGGAGGAG	GAAGAGCATGGCAGTG[G>A]GGTGGGGAGGAG	1.2	-0.44
chr12	123332049	123332073	25	+	1.52	1.52	GAGGGGCAGCCTATGGGGCAGTGGG	123332066	123332066	1	G	C	match	match	GAGGGGCAGCCTATGGGCCAGTGGG	GAGGGGCAGCCTATGGG[G>C]CAGTGGG	1.12	-0.4
chr12	124919301	124919328	28	+	1.54	1.6	GAGGGGGAGTATTTATTAGGGGTGAAGG	124919320	124919320	1	G	C	match	notcomp	GAGGGGGAGTATTTATTAGCGGTGAAGG	GAGGGGGAGTATTTATTAG[G>C]GGTGAAGG	1.12	-0.48
chr12	48258795	48258823	29	-	-1.21	-1.52	CAGGCCCAAACCCTGCCCAGCCCCTGGAC	48258817	48258817	1	C	T	mismatch	match	CAGGCCCAAACCCTGCCCAGCCTCTGGAC	CAGGCCCAAACCCTGCCCAGCC[C>T]CTGGAC	-1.08	-0.44
chr12	52932017	52932039	23	-	-1.74	-1.56	CCCAGAGCCAGGCCCCTCACCCC	52932031	52932031	1	C	T	match	notcomp	CCCAGAGCCAGGCCTCTCACCCC	CCCAGAGCCAGGCC[C>T]CTCACCCC	-1.16	-0.4
chr12	96567154	96567182	29	-	-1.48	-1.56	CTCCACCTCCCTATTCATAACCCCCATCC	96567175	96567175	1	C	T	match	match	CTCCACCTCCCTATTCATAACTCCCATCC	CTCCACCTCCCTATTCATAAC[C>T]CCCATCC	-1.16	-0.4
chr12	129747415	129747446	32	-	-1.34	-1.56	CCAGAACACTCCTACCCTCCCCTACCCTGTTC	129747435	129747435	1	C	T	match	notcomp	CCAGAACACTCCTACCCTCCTCTACCCTGTTC	CCAGAACACTCCTACCCTCC[C>T]CTACCCTGTTC	-1.12	-0.44
chr13	20895850	20895874	25	+	1.56	1.56	GGGGGAACGTGGAGAAGGTGGGTAG	20895852	20895852	1	G	A	match	mismatch	GGAGGAACGTGGAGAAGGTGGGTAG	GG[G>A]GGAACGTGGAGAAGGTGGGTAG	1.08	-0.48
chr13	67203955	67203978	24	+	1.62	1.56	GGGGACATGCTGGGGATTGGAAGG	67203957	67203957	1	G	A	match	match	GGAGACATGCTGGGGATTGGAAGG	GG[G>A]GACATGCTGGGGATTGGAAGG	1.12	-0.44
chr13	110804042	110804065	24	+	1.58	1.52	GCGGGGCTGCAGCTGGGGCTCGGG	110804063	110804063	1	G	C	match	mismatch	GCGGGGCTGCAGCTGGGGCTCCGG	GCGGGGCTGCAGCTGGGGCTC[G>C]GG	1.2	-0.32
chr13	111931664	111931693	30	+	1.3	1.56	GGCCAGGGGCTGGGGGTCTCGGTGAGACTG	111931676	111931676	1	G	A	match	mismatch	GGCCAGGGGCTGAGGGTCTCGGTGAGACTG	GGCCAGGGGCTG[G>A]GGGTCTCGGTGAGACTG	1.16	-0.4
chr13	112807725	112807749	25	+	1.56	1.56	GGTGCGAGGGGCACGGAATAAGGGG	112807747	112807747	1	G	C	match	mismatch	GGTGCGAGGGGCACGGAATAAGCGG	GGTGCGAGGGGCACGGAATAAG[G>C]GG	1.08	-0.48
chr14	34319973	34320000	28	+	1.5	1.64	GGCTGGGGGTGGGGAGTAAAGAAACGAG	34319979	34319979	1	G	C	match	notcomp	GGCTGGCGGTGGGGAGTAAAGAAACGAG	GGCTGG[G>C]GGTGGGGAGTAAAGAAACGAG	1.08	-0.56
chr14	45603724	45603749	26	+	1.54	1.52	GGGCGGGGCGGGGCCACTCACGGAGG	45603734	45603734	1	G	T	match	notcomp	GGGCGGGGCGTGGCCACTCACGGAGG	GGGCGGGGCG[G>T]GGCCACTCACGGAGG	1.08	-0.44
chr14	69600258	69600286	29	+	1.45	1.56	GGCAGGGAAGAGGCGGGGGTACAGGCAGG	69600273	69600273	1	G	C	match	mismatch	GGCAGGGAAGAGGCGCGGGTACAGGCAGG	GGCAGGGAAGAGGCG[G>C]GGGTACAGGCAGG	1.12	-0.44
chr14	82573724	82573760	37	+	1.35	1.6	GGAGAGATGGAAAGTGGGAGGGGGAATGAGAGGAAGG	82573746	82573746	1	G	A	mismatch	match	GGAGAGATGGAAAGTGGGAGGGAGAATGAGAGGAAGG	GGAGAGATGGAAAGTGGGAGGG[G>A]GAATGAGAGGAAGG	1.2	-0.4
chr14	97077153	97077174	22	+	1.82	1.6	GGGGTGATATGGAGGGTGGGAG	97077155	97077155	1	G	A	match	match	GGAGTGATATGGAGGGTGGGAG	GG[G>A]GTGATATGGAGGGTGGGAG	1.16	-0.44
chr14	100868860	100868881	22	+	1.82	1.6	GGGGCCAGGGGTCCAAATGGGG	100868862	100868862	1	G	A	match	mismatch	GGAGCCAGGGGTCCAAATGGGG	GG[G>A]GCCAGGGGTCCAAATGGGG	1.16	-0.44
chr14	104633641	104633665	25	+	1.52	1.52	GGGGCGGGACAGCCAGGTCACGGGG	104633663	104633663	1	G	A	match	match	GGGGCGGGACAGCCAGGTCACGAGG	GGGGCGGGACAGCCAGGTCACG[G>A]GG	1.08	-0.44
chr14	105195424	105195451	28	+	1.86	1.6	GGGGGCTGCATTGCAGGGGAGAAAGGGG	105195441	105195441	1	G	A	match	mismatch	GGGGGCTGCATTGCAGGAGAGAAAGGGG	GGGGGCTGCATTGCAGG[G>A]GAGAAAGGGG	1.16	-0.44
chr14	105858285	105858312	28	+	1.39	1.56	GTTTGGGGGCAGGACCTCTGGGGGACAG	105858292	105858292	1	G	T	match	mismatch	GTTTGGGTGCAGGACCTCTGGGGGACAG	GTTTGGG[G>T]GCAGGACCTCTGGGGGACAG	1.16	-0.4
chr14	105930156	105930181	26	+	1.54	1.6	GCTAGGGGGAGCACGGGGGCCTGGAG	105930161	105930161	1	G	C	match	match	GCTAGCGGGAGCACGGGGGCCTGGAG	GCTAG[G>C]GGGAGCACGGGGGCCTGGAG	1.12	-0.48
chr14	59891591	59891626	36	-	-1.28	-1.64	CGGACTTCTCCCCTCCCCTTGCCCTAGAGCTGTCCC	59891607	59891607	1	C	T	match	mismatch	CGGACTTCTCCCCTCCTCTTGCCCTAGAGCTGTCCC	CGGACTTCTCCCCTCC[C>T]CTTGCCCTAGAGCTGTCCC	-1.2	-0.44
chr14	66847538	66847577	40	-	-1.18	-1.6	CCATCTCCTTGGCCATTCCCCTCCCCTAGGCCCAGTACTC	66847561	66847561	1	C	G	match	mismatch	CCATCTCCTTGGCCATTCCCCTCGCCTAGGCCCAGTACTC	CCATCTCCTTGGCCATTCCCCTC[C>G]CCTAGGCCCAGTACTC	-1.12	-0.48
chr14	71695262	71695284	23	-	-1.65	-1.52	CCTCTCCCTCCCCATTAGATCCC	71695272	71695272	1	C	T	match	mismatch	CCTCTCCCTCTCCATTAGATCCC	CCTCTCCCTC[C>T]CCATTAGATCCC	-1.08	-0.44
chr14	76461765	76461786	22	-	-1.82	-1.6	CCCTTTCTCTCCCCCTATTCCC	76461776	76461776	1	C	G	match	match	CCCTTTCTCTCGCCCTATTCCC	CCCTTTCTCTC[C>G]CCCTATTCCC	-1.16	-0.44
chr15	46795293	46795314	22	+	1.82	1.6	GAGGGTGTAGCTGGGGGTTGGG	46795308	46795308	1	G	C	match	mismatch	GAGGGTGTAGCTGGGCGTTGGG	GAGGGTGTAGCTGGG[G>C]GTTGGG	1.16	-0.44
chr15	85403476	85403498	23	+	1.7	1.56	GGGGGAAGAAGTGACCAAGGGGG	85403496	85403496	1	G	A	match	notcomp	GGGGGAAGAAGTGACCAAGGAGG	GGGGGAAGAAGTGACCAAGG[G>A]GG	1.08	-0.48
chr15	85433436	85433472	37	+	1.24	1.6	GGGACTATCACTGGGGTAGTGGGGCCTGTGGGTGCTG	85433458	85433458	1	G	A	match	notcomp	GGGACTATCACTGGGGTAGTGGAGCCTGTGGGTGCTG	GGGACTATCACTGGGGTAGTGG[G>A]GCCTGTGGGTGCTG	1.16	-0.44
chr15	89421490	89421513	24	+	1.67	1.6	GGGGGAAAGGGGGCGTGAGTGCCG	89421499	89421499	1	G	T	match	mismatch	GGGGGAAAGTGGGCGTGAGTGCCG	GGGGGAAAG[G>T]GGGCGTGAGTGCCG	1.2	-0.4
chr15	45913905	45913929	25	-	-1.6	-1.6	CCAACCCCCTCTGCTCAGTTGCCCC	45913911	45913911	1	C	T	mismatch	match	CCAACCTCCTCTGCTCAGTTGCCCC	CCAACC[C>T]CCTCTGCTCAGTTGCCCC	-1.12	-0.48
chr15	58206051	58206074	24	-	-1.58	-1.52	CTCCCCACCCCAACACATGCCTGC	58206060	58206060	1	C	G	match	mismatch	CTCCCCACCGCAACACATGCCTGC	CTCCCCACC[C>G]CAACACATGCCTGC	-1.04	-0.48
chr15	58716625	58716651	27	-	-1.52	-1.64	CTAGTCTACACTCCCCCTCTTCCCCAC	58716647	58716647	1	C	G	match	mismatch	CTAGTCTACACTCCCCCTCTTCGCCAC	CTAGTCTACACTCCCCCTCTTC[C>G]CCAC	-1.12	-0.52
chr15	101054138	101054160	23	-	-1.65	-1.52	CTTTCCAGAGCCCCAGATCCCCC	101054148	101054148	1	C	G	match	mismatch	CTTTCCAGAGGCCCAGATCCCCC	CTTTCCAGAG[C>G]CCCAGATCCCCC	-1.12	-0.4
chr16	54817400	54817426	27	+	1.44	1.52	GTTGGGGGCTGGGCATGTATATGGGAG	54817406	54817406	1	G	A	match	mismatch	GTTGGGAGCTGGGCATGTATATGGGAG	GTTGGG[G>A]GCTGGGCATGTATATGGGAG	1.12	-0.4
chr16	74752204	74752228	25	+	1.52	1.52	GGGCTGGGGAACAGCCTGGGATGGG	74752210	74752210	1	G	C	match	match	GGGCTGCGGAACAGCCTGGGATGGG	GGGCTG[G>C]GGAACAGCCTGGGATGGG	1.04	-0.48
chr16	77630872	77630894	23	+	1.7	1.56	GGGGAAAGAACGGTGGGGACAGG	77630873	77630873	1	G	A	match	mismatch	GAGGAAAGAACGGTGGGGACAGG	G[G>A]GGAAAGAACGGTGGGGACAGG	1.12	-0.44
chr16	86265331	86265357	27	+	1.7	1.52	GGGGCAGCGGGGAGGCCCAGCTGGGGG	86265355	86265355	1	G	A	mismatch	match	GGGGCAGCGGGGAGGCCCAGCTGGAGG	GGGGCAGCGGGGAGGCCCAGCTGG[G>A]GG	1.2	-0.32
chr16	89226339	89226364	26	+	1.58	1.6	GGAGAGGCGGAGGGATGGGGACGGAG	89226356	89226356	1	G	C	match	mismatch	GGAGAGGCGGAGGGATGCGGACGGAG	GGAGAGGCGGAGGGATG[G>C]GGACGGAG	1.12	-0.48
chr16	333022	333045	24	-	-1.58	-1.52	CGTCTCTTTCTGCCTCCCCTCCCC	333045	333045	1	C	G	match	notcomp	CGTCTCTTTCTGCCTCCCCTCCC	CGTCTCTTTCTGCCTCCCCTCCC[C>G]	-1.2	-0.32
chr16	3724626	3724651	26	-	-1.5	-1.56	CGTAGACCCCTCTCCAGCCCCACCGC	3724645	3724645	1	C	A	mismatch	match	CGTAGACCCCTCTCCAGCCACACCGC	CGTAGACCCCTCTCCAGCC[C>A]CACCGC	-1.08	-0.48
chr16	86443577	86443612	36	-	-1.19	-1.56	CAGCCATTTATCCCCCAGTCCCCAAGGTATGTTCCC	86443589	86443589	1	C	T	match	mismatch	CAGCCATTTATCTCCCAGTCCCCAAGGTATGTTCCC	CAGCCATTTATC[C>T]CCCAGTCCCCAAGGTATGTTCCC	-1.16	-0.4
chr17	6089729	6089755	27	+	1.56	1.52	GGAGGGTCGGGGGCCTGGGATAGATGG	6089739	6089739	1	G	A	match	match	GGAGGGTCGGAGGCCTGGGATAGATGG	GGAGGGTCGG[G>A]GGCCTGGGATAGATGG	1.04	-0.48
chr17	12877651	12877679	29	+	1.59	1.56	GGGCGGGCTGGTGTGCGGTGCAGGGGGTG	12877674	12877674	1	G	C	match	mismatch	GGGCGGGCTGGTGTGCGGTGCAGCGGGTG	GGGCGGGCTGGTGTGCGGTGCAG[G>C]GGGTG	1.12	-0.44
chr17	15061590	15061614	25	+	1.6	1.6	GATGGGGCTGGGGCTATTGTGGAGG	15061600	15061600	1	G	A	match	match	GATGGGGCTGAGGCTATTGTGGAGG	GATGGGGCTG[G>A]GGCTATTGTGGAGG	1.16	-0.44
chr17	35193688	35193713	26	+	1.54	1.52	GGGCCAGTGGGAGGGGAGAGGAAAGG	35193702	35193702	1	G	A	match	mismatch	GGGCCAGTGGGAGGAGAGAGGAAAGG	GGGCCAGTGGGAGG[G>A]GAGAGGAAAGG	1.08	-0.44
chr17	72214993	72215025	33	+	1.42	1.56	GGGTAGCTGGGGGCAGGCTGGATGGTAACTGGG	72215004	72215004	1	G	C	mismatch	match	GGGTAGCTGGGCGCAGGCTGGATGGTAACTGGG	GGGTAGCTGGG[G>C]GCAGGCTGGATGGTAACTGGG	1.12	-0.44
chr17	72246638	72246658	21	+	1.86	1.56	GGGAAGGGAGGGGGTGCCTGG	72246648	72246648	1	G	A	match	match	GGGAAGGGAGAGGGTGCCTGG	GGGAAGGGAG[G>A]GGGTGCCTGG	1.16	-0.4
chr17	80275635	80275661	27	+	1.74	1.64	GGGAGGAGGTCAAGGCCTGGGGCGGGG	80275655	80275655	1	G	A	match	match	GGGAGGAGGTCAAGGCCTGGAGCGGGG	GGGAGGAGGTCAAGGCCTGG[G>A]GCGGGG	1.2	-0.44
chr17	1587021	1587053	33	-	-1.36	-1.6	CCTGCACACCCTCCCCCTAATCCTCTTCACCTC	1587035	1587035	1	C	G	match	match	CCTGCACACCCTCCGCCTAATCCTCTTCACCTC	CCTGCACACCCTCC[C>G]CCTAATCCTCTTCACCTC	-1.08	-0.52
chr17	13457110	13457133	24	-	-1.58	-1.52	CCCCTTCTCTCACACATTCTCCCC	13457110	13457110	1	C	G	match	mismatch	CCCTTCTCTCACACATTCTCCCC	[C>G]CCCTTCTCTCACACATTCTCCCC	-1.2	-0.32
chr17	75776845	75776876	32	-	-1.72	-1.56	CCCCAAACTGCCCGATCCCCAGTGTCCCCATC	75776862	75776862	1	C	G	match	match	CCCCAAACTGCCCGATCGCCAGTGTCCCCATC	CCCCAAACTGCCCGATC[C>G]CCAGTGTCCCCATC	-1.08	-0.48
chr17	76447820	76447848	29	-	-1.38	-1.6	CAGACCACCTTTCACCCCAGCCCCAGGCC	76447835	76447835	1	C	T	match	mismatch	CAGACCACCTTTCACTCCAGCCCCAGGCC	CAGACCACCTTTCAC[C>T]CCAGCCCCAGGCC	-1.16	-0.44
chr18	49260329	49260359	31	+	1.32	1.6	GACAGTAAAGGGGAAAGGGGGAGCTGCTTGG	49260339	49260339	1	G	A	match	mismatch	GACAGTAAAGAGGAAAGGGGGAGCTGCTTGG	GACAGTAAAG[G>A]GGAAAGGGGGAGCTGCTTGG	1.16	-0.44
chr18	44288701	44288735	35	-	-1.4	-1.68	CTTGCCCACACTTCCCCCTCGCTCCCTCTGCCTCC	44288716	44288716	1	C	G	match	mismatch	CTTGCCCACACTTCCGCCTCGCTCCCTCTGCCTCC	CTTGCCCACACTTCC[C>G]CCTCGCTCCCTCTGCCTCC	-1.16	-0.52
chr18	47068599	47068622	24	-	-1.58	-1.52	CCTGTTCCCCACACACTCTGCCCC	47068606	47068606	1	C	T	match	mismatch	CCTGTTCTCCACACACTCTGCCCC	CCTGTTC[C>T]CCACACACTCTGCCCC	-1.08	-0.44
chr18	48618410	48618435	26	-	-1.62	-1.64	CACCCACAAACCCACTCCCCACCTTC	48618428	48618428	1	C	T	match	match	CACCCACAAACCCACTCCTCACCTTC	CACCCACAAACCCACTCC[C>T]CACCTTC	-1.2	-0.44
chr18	60383912	60383937	26	-	-1.62	-1.64	CCCTGTCTCTTCGCCCCGCGCCCCAC	60383927	60383927	1	C	T	match	notcomp	CCCTGTCTCTTCGCCTCGCGCCCCAC	CCCTGTCTCTTCGCC[C>T]CGCGCCCCAC	-1.2	-0.44
chr19	713120	713144	25	+	1.64	1.68	GCCGGGGACAGGGGAGGGTTTTTGG	713132	713132	1	G	T	match	mismatch	GCCGGGGACAGGTGAGGGTTTTTGG	GCCGGGGACAGG[G>T]GAGGGTTTTTGG	1.2	-0.48
chr19	6238930	6238954	25	+	1.64	1.64	GTGGGGCTGGGTGTGGGGCCACAGG	6238934	6238934	1	G	A	match	mismatch	GTGGAGCTGGGTGTGGGGCCACAGG	GTGG[G>A]GCTGGGTGTGGGGCCACAGG	1.2	-0.44
chr19	34331764	34331787	24	+	1.58	1.52	GAAGGTCTTGAGGTAGGGGGTGGG	34331782	34331782	1	G	A	match	match	GAAGGTCTTGAGGTAGGGAGTGGG	GAAGGTCTTGAGGTAGGG[G>A]GTGGG	1.12	-0.4
chr19	39424263	39424287	25	+	1.6	1.6	GGGGTGTGGAAAGGATTCAATGGGG	39424286	39424286	1	G	A	match	mismatch	GGGGTGTGGAAAGGATTCAATGGAG	GGGGTGTGGAAAGGATTCAATGG[G>A]G	1.16	-0.44
chr19	29856916	29856943	28	-	-1.75	-1.64	CCCCATCTCCTGTTCAATCCCCCTGCCC	29856937	29856937	1	C	T	match	mismatch	CCCCATCTCCTGTTCAATCCCTCTGCCC	CCCCATCTCCTGTTCAATCCC[C>T]CTGCCC	-1.2	-0.44
chr19	45717288	45717316	29	-	-1.38	-1.6	CTCAACCCCCTAAACCCAACCCAGCTAGC	45717296	45717296	1	C	T	match	match	CTCAACCCTCTAAACCCAACCCAGCTAGC	CTCAACCC[C>T]CTAAACCCAACCCAGCTAGC	-1.2	-0.4
chr20	52394970	52394998	29	+	1.31	1.64	GCCTGGGGCTTGGGGGATCCGGGTGCTAG	52394976	52394976	1	G	A	match	match	GCCTGGAGCTTGGGGGATCCGGGTGCTAG	GCCTGG[G>A]GCTTGGGGGATCCGGGTGCTAG	1.2	-0.44
chr20	16635363	16635388	26	-	-1.5	-1.52	CATTTGCCCCATCCCCAACTCCTCAC	16635371	16635371	1	C	T	match	mismatch	CATTTGCCTCATCCCCAACTCCTCAC	CATTTGCC[C>T]CATCCCCAACTCCTCAC	-1.08	-0.44
chr20	52822545	52822569	25	-	-1.56	-1.56	CCCCTGCCTTGCACCCCAGCCTCGC	52822560	52822560	1	C	T	match	match	CCCCTGCCTTGCACCTCAGCCTCGC	CCCCTGCCTTGCACC[C>T]CAGCCTCGC	-1.12	-0.44
chr21	42440906	42440933	28	+	1.46	1.6	GAGGCGGGCTGGGAGAGAGGGGAGAAAG	42440925	42440925	1	G	A	match	notcomp	GAGGCGGGCTGGGAGAGAGAGGAGAAAG	GAGGCGGGCTGGGAGAGAG[G>A]GGAGAAAG	1.16	-0.44
chr21	43610885	43610909	25	+	1.52	1.52	GAGCTGCGGCTGAGGGGGAGGTGGG	43610901	43610901	1	G	T	mismatch	match	GAGCTGCGGCTGAGGGTGAGGTGGG	GAGCTGCGGCTGAGGG[G>T]GAGGTGGG	1.12	-0.4
chr22	19730373	19730396	24	+	1.71	1.64	GGCTGTGGGGGCTGGGGAAATGTG	19730388	19730388	1	G	A	match	match	GGCTGTGGGGGCTGGAGAAATGTG	GGCTGTGGGGGCTGG[G>A]GAAATGTG	1.2	-0.44
chr22	23060582	23060605	24	+	1.58	1.52	GAGGCAGAGGGAGGGGCAAATGGG	23060596	23060596	1	G	A	match	mismatch	GAGGCAGAGGGAGGAGCAAATGGG	GAGGCAGAGGGAGG[G>A]GCAAATGGG	1.08	-0.44
chr22	19799388	19799412	25	-	-1.52	-1.52	CCCACCGCCTCCTGCCAGCTGCCCC	19799410	19799410	1	C	T	match	mismatch	CCCACCGCCTCCTGCCAGCTGCTCC	CCCACCGCCTCCTGCCAGCTGC[C>T]CC	-1.08	-0.44
chr22	22325448	22325471	24	-	-1.62	-1.56	CCCCATGAGCTGCCCCCATTCTCC	22325463	22325463	1	C	T	mismatch	match	CCCCATGAGCTGCCCTCATTCTCC	CCCCATGAGCTGCCC[C>T]CATTCTCC	-1.16	-0.4
chr22	34716247	34716270	24	-	-1.62	-1.56	CACCCCAACTCCCCTCTACTGACC	34716259	34716259	1	C	T	match	mismatch	CACCCCAACTCCTCTCTACTGACC	CACCCCAACTCC[C>T]CTCTACTGACC	-1.12	-0.44
chr22	37296988	37297013	26	-	-1.62	-1.6	CCTGCCCCCTGGTGCTCCTGACCCCC	37296994	37296994	1	C	T	match	match	CCTGCCTCCTGGTGCTCCTGACCCCC	CCTGCC[C>T]CCTGGTGCTCCTGACCCCC	-1.12	-0.48
chr22	49774626	49774655	30	-	-1.63	-1.6	CCCAACACCCCTCATGCGCTCCCTCCCTCC	49774634	49774634	1	C	T	match	mismatch	CCCAACACTCCTCATGCGCTCCCTCCCTCC	CCCAACAC[C>T]CCTCATGCGCTCCCTCCCTCC	-1.16	-0.44
